# Supplementary material for: Normalization of ChIP-seq data with control
Source: BMC Bioinformatics. 2012 Aug 10;13:199. doi: 10.1186/1471-2105-13-199 (PMC3475056; doi:10.1186/1471-2105-13-199)
Supplement: Additional file 2 — NCIS R Package. [file 1471-2105-13-199-S2.gz]

Archive with 11 entries (7 files):
- NCIS
- NCIS/data
- NCIS/data/datalist
- NCIS/data/SEG3.rda
- NCIS/man
- NCIS/man/NCIS.Rd
- NCIS/man/SEG3.Rd
- NCIS/DESCRIPTION
- NCIS/R
- NCIS/R/NCIS.R
- NCIS/NAMESPACE
