# Supplementary material for: Normalization of ChIP-seq data with control
Source: BMC Bioinformatics. 2012 Aug 10;13:199. doi: 10.1186/1471-2105-13-199 (PMC3475056; doi:10.1186/1471-2105-13-199)
Supplement: Additional file 2 — NCIS R Package. [file 1471-2105-13-199-S2.gz › NCIS/man/SEG3.Rd]

\name{SEG3}
\docType{data}
\alias{SEG3}
\title{
ChIP-seq data of transcription factor Ste12 in yeast \emph{S. cerevisiae}
}
\description{
This data set contains parts of ChIP-seq data of transcription factor Ste12 in yeast \emph{S. cerevisiae}. 
ChIP and control data in chromosome 1-3 are kept.
}
\usage{
data("SEG3")
}
\format{
SEG3 has two elements:
\itemize{
\item \code{chip.data} ChIP data in MCS format
\item \code{input.data} control data in MCS format
}
}
\references{
Zheng et al. (2010), \emph{Genetic analysis of variation in transcription factor binding in yeast}, Nature, 464, 1187-1191.
}
