# Supplementary material for: Normalization of ChIP-seq data with control
Source: BMC Bioinformatics. 2012 Aug 10;13:199. doi: 10.1186/1471-2105-13-199 (PMC3475056; doi:10.1186/1471-2105-13-199)
Supplement: Additional file 2 — NCIS R Package. [file 1471-2105-13-199-S2.gz › NCIS/DESCRIPTION]

Package: NCIS
Type: Package
Title: Normalization between ChIP and control samples
Version: 1.0.1
Date: 2012-06-11
Author: Kun Liang
Maintainer: Kun Liang <kliang@stat.wisc.edu>
Suggests: ShortRead
Description: Estimates normalizing factor between a ChIP sample and a control/input sample
License: GPL (>= 2)
LazyLoad: yes
Packaged: 2012-06-15 22:09:15 UTC; kliang
Depends: R (>= 2.10)
