# Supplementary material for: Normalization of ChIP-seq data with control
Source: BMC Bioinformatics. 2012 Aug 10;13:199. doi: 10.1186/1471-2105-13-199 (PMC3475056; doi:10.1186/1471-2105-13-199)
Supplement: Additional file 2 — NCIS R Package. [file 1471-2105-13-199-S2.gz › NCIS/NAMESPACE]

export(
    NCIS
)
